# Supplementary material for: Unraveling Structural Alerts in Marketed Drugs for Improving Adverse Outcome Pathway Framework of Drug-Induced QT Prolongation
Source: Int J Mol Sci. 2023 Apr 5;24(7):6771. doi: 10.3390/ijms24076771 (PMC10095420; doi:10.3390/ijms24076771)
Supplement: Supplementary file 1 [file ijms-24-06771-s001.zip]

Archive with 1 entries (1 files):
- ijms-2292401-supplementary.xlsx
