# Supplementary material for: Unraveling Structural Alerts in Marketed Drugs for Improving Adverse Outcome Pathway Framework of Drug-Induced QT Prolongation
Source: Int J Mol Sci. 2023 Apr 5;24(7):6771. doi: 10.3390/ijms24076771 (PMC10095420; doi:10.3390/ijms24076771)
Supplement: Supplementary file 1 [file ijms-24-06771-s001.zip › ijms-2292401-supplementary.xlsx]

## Sheet: Sheet1
		Table S1. The top 50 molecular descriptors ranked by their feature importance scores in descending order in SVM modeling
	descriptor	description
1	D718	number of group CH3X
2	D621	number of group esters (aliphatic)
3	D563	Lowest eigenvalue from Burden matrix weighted by polarizabilities order-8
4	D622	number of group esters (aromatic)
5	D756	number of Al-O-Ar or Ar-O-Ar or R-O-C=X groups
6	D477	Geary topological structure autocorrelation length-7 weighted by atomic polarizabilities
7	D661	number of quaternary ammonium groups (aliphatic)
8	D383	sum of topological distance between the vertices S and F
9	D335	distance+detour path on ring index of order 6 (circuits)
10	D777	Molecular regresson coefficients surface LogP index
11	D502	Moran topological structure autocorrelation length-8 weighted by atomic Sanderson electronegativities
12	D732	number of group =CRX
13	D759	number of tertiary aliphatic amine groups
14	D733	number of group =CX2
15	D627	number of tertiary amides (aliphatic) groups
16	D745	number of group X-C(=X)-X
17	D526	Mean molecular topological order-6 charge index
18	D456	Geary topological structure autocorrelation length-2 weighted by atomic van der Waals volumes
19	D449	Geary topological structure autocorrelation length-3 weighted by atomic masses
20	D466	Geary topological structure autocorrelation length-4 weighted by atomic Sanderson electronegativities
21	D561	Lowest eigenvalue from Burden matrix weighted by polarizabilities order-6
22	D006	Number of 07-membered rings
23	D505	Moran topological structure autocorrelation length-3 weighted by atomic polarizabilities
24	D722	number of group CHRX2
25	D509	Moran topological structure autocorrelation length-7 weighted by atomic polarizabilities
26	D620	number of group carboxylic acids (aromatic)
27	D015	rotatable bond fraction
28	D749	number of group H attached to C0(sp3) with 2X attached to next C
29	D325	distance+detour path with ring index of order 6
30	D744	number of group R-C(=X)-X / R-C#X
31	D725	number of group CR2X2
32	D130	number of halogen atoms in each molecule
33	D523	Mean molecular topological order-3 charge index
34	D647	number of primary amines (aliphatic) groups
35	D508	Moran topological structure autocorrelation length-6 weighted by atomic polarizabilities
36	D496	Moran topological structure autocorrelation length-2 weighted by atomic Sanderson electronegativities
37	D336	distance+detour path on ring index of order 7 (circuits)
38	D566	Highest eigenvalue from Burden matrix weighted by masses order-3
39	D626	number of secondary amides (aromatic) groups
40	D396	sum of topological distance between the vertices Cl and Cl
41	D498	Moran topological structure autocorrelation length-4 weighted by atomic Sanderson electronegativities
42	D490	Moran topological structure autocorrelation length-4 weighted by atomic van der Waals volumes
43	D637	number of group thioesters (aliphatic)
44	D676	number of group primary alcohols (aliphatic)
45	D717	number of group CR4
46	D757	number of Al-NH2 groups
47	D370	sum of topological distance between the vertices N and F
48	D535	Lowest eigenvalue from Burden matrix weighted by masses order-4
49	D287	Complementary information content order-0 index
50	D598	number of total tertiary C-sp3
